# Supplementary material for: Impaired fatty acid import or catabolism in macrophages restricts intracellular growth of Mycobacterium tuberculosis
Source: eLife. 2025 Mar 13;13:RP102980. doi: 10.7554/eLife.102980 (PMC11906158; doi:10.7554/eLife.102980)
Supplement: Figure 1—figure supplement 1—source data 2. [file elife-102980-fig1-figsupp1-data2.zip]

Archive with 17 entries (16 files):
- Figure 1 - figure supplement 1 - source data 2/
- Figure 1 - figure supplement 1 - source data 2/bActin3_CPT2.tif
- __MACOSX/Figure 1 - figure supplement 1 - source data 2/._bActin3_CPT2.tif
- Figure 1 - figure supplement 1 - source data 2/bActin2_PLIN2.tif
- __MACOSX/Figure 1 - figure supplement 1 - source data 2/._bActin2_PLIN2.tif
- Figure 1 - figure supplement 1 - source data 2/bActin4_CPT1A.tif
- __MACOSX/Figure 1 - figure supplement 1 - source data 2/._bActin4_CPT1A.tif
- Figure 1 - figure supplement 1 - source data 2/PLIN2.tif
- __MACOSX/Figure 1 - figure supplement 1 - source data 2/._PLIN2.tif
- Figure 1 - figure supplement 1 - source data 2/CPT1A.tif
- __MACOSX/Figure 1 - figure supplement 1 - source data 2/._CPT1A.tif
- Figure 1 - figure supplement 1 - source data 2/bActin1_SLC27A1.tif
- __MACOSX/Figure 1 - figure supplement 1 - source data 2/._bActin1_SLC27A1.tif
- Figure 1 - figure supplement 1 - source data 2/CPT2.tif
- __MACOSX/Figure 1 - figure supplement 1 - source data 2/._CPT2.tif
- Figure 1 - figure supplement 1 - source data 2/SLC27A1.tif
- __MACOSX/Figure 1 - figure supplement 1 - source data 2/._SLC27A1.tif
