# Supplementary material for: Impaired fatty acid import or catabolism in macrophages restricts intracellular growth of Mycobacterium tuberculosis
Source: eLife. 2025 Mar 13;13:RP102980. doi: 10.7554/eLife.102980 (PMC11906158; doi:10.7554/eLife.102980)
Supplement: Figure 3—source data 2. [file elife-102980-fig3-data2.zip]

Archive with 12 entries (11 files):
- Figure 3 - source data 2/
- __MACOSX/._Figure 3 - source data 2
- Figure 3 - source data 2/bActin2_AMPK.tif
- __MACOSX/Figure 3 - source data 2/._bActin2_AMPK.tif
- Figure 3 - source data 2/AMPK.tif
- __MACOSX/Figure 3 - source data 2/._AMPK.tif
- Figure 3 - source data 2/pAMPK.tif
- __MACOSX/Figure 3 - source data 2/._pAMPK.tif
- Figure 3 - source data 2/HIF1a .tif
- __MACOSX/Figure 3 - source data 2/._HIF1a .tif
- Figure 3 - source data 2/bActin1_HIF1a.tif
- __MACOSX/Figure 3 - source data 2/._bActin1_HIF1a.tif
