# Supplementary material for: Impaired fatty acid import or catabolism in macrophages restricts intracellular growth of Mycobacterium tuberculosis
Source: eLife. 2025 Mar 13;13:RP102980. doi: 10.7554/eLife.102980 (PMC11906158; doi:10.7554/eLife.102980)
Supplement: Figure 3—figure supplement 1—source data 2. [file elife-102980-fig3-figsupp1-data2.zip]

Archive with 23 entries (22 files):
- Figure 3 - figure supplement 1 - source data 2/
- Figure 3 - figure supplement 1 - source data 2/pAMPK_1D.tif
- __MACOSX/Figure 3 - figure supplement 1 - source data 2/._pAMPK_1D.tif
- Figure 3 - figure supplement 1 - source data 2/AMPK_1C.tif
- __MACOSX/Figure 3 - figure supplement 1 - source data 2/._AMPK_1C.tif
- Figure 3 - figure supplement 1 - source data 2/pAMPK_1C.tif
- __MACOSX/Figure 3 - figure supplement 1 - source data 2/._pAMPK_1C.tif
- Figure 3 - figure supplement 1 - source data 2/bActin4_AMPK_1D.tif
- __MACOSX/Figure 3 - figure supplement 1 - source data 2/._bActin4_AMPK_1D.tif
- Figure 3 - figure supplement 1 - source data 2/AMPK_1D.tif
- __MACOSX/Figure 3 - figure supplement 1 - source data 2/._AMPK_1D.tif
- Figure 3 - figure supplement 1 - source data 2/bActin3_AMPK_1C.tif
- __MACOSX/Figure 3 - figure supplement 1 - source data 2/._bActin3_AMPK_1C.tif
- Figure 3 - figure supplement 1 - source data 2/HIF1a_1B.tif
- __MACOSX/Figure 3 - figure supplement 1 - source data 2/._HIF1a_1B.tif
- Figure 3 - figure supplement 1 - source data 2/bActin2_HIF1a_1B.tif
- __MACOSX/Figure 3 - figure supplement 1 - source data 2/._bActin2_HIF1a_1B.tif
- Figure 3 - figure supplement 1 - source data 2/HIF1a_1A.tif
- __MACOSX/Figure 3 - figure supplement 1 - source data 2/._HIF1a_1A.tif
- Figure 3 - figure supplement 1 - source data 2/bActin1_HIFa_1A_part2.tif
- __MACOSX/Figure 3 - figure supplement 1 - source data 2/._bActin1_HIFa_1A_part2.tif
- Figure 3 - figure supplement 1 - source data 2/bActin1_HIFa_1A_part1.tif
- __MACOSX/Figure 3 - figure supplement 1 - source data 2/._bActin1_HIFa_1A_part1.tif
