# Supplementary material for: Impaired fatty acid import or catabolism in macrophages restricts intracellular growth of Mycobacterium tuberculosis
Source: eLife. 2025 Mar 13;13:RP102980. doi: 10.7554/eLife.102980 (PMC11906158; doi:10.7554/eLife.102980)
Supplement: Figure 3—figure supplement 2—source data 2. [file elife-102980-fig3-figsupp2-data2.zip]

Archive with 9 entries (8 files):
- Figure 3 - figure supplement 2 - source data 2/
- Figure 3 - figure supplement 2 - source data 2/bActin1_LC3B_2A.tif
- __MACOSX/Figure 3 - figure supplement 2 - source data 2/._bActin1_LC3B_2A.tif
- Figure 3 - figure supplement 2 - source data 2/LC3B_2B.tif
- __MACOSX/Figure 3 - figure supplement 2 - source data 2/._LC3B_2B.tif
- Figure 3 - figure supplement 2 - source data 2/LC3B_2A.tif
- __MACOSX/Figure 3 - figure supplement 2 - source data 2/._LC3B_2A.tif
- Figure 3 - figure supplement 2 - source data 2/bActin2_LC3B_2B.tif
- __MACOSX/Figure 3 - figure supplement 2 - source data 2/._bActin2_LC3B_2B.tif
