# Supplementary material for: Impaired fatty acid import or catabolism in macrophages restricts intracellular growth of Mycobacterium tuberculosis
Source: eLife. 2025 Mar 13;13:RP102980. doi: 10.7554/eLife.102980 (PMC11906158; doi:10.7554/eLife.102980)
Supplement: Figure 4—source data 1. [file elife-102980-fig4-data1.xlsx]

## Sheet: Sheet1
	mCherry fluorescence intensity
		Scramble				Plin2-/- g1				Slc27a1-/- g4				Cpt2-/- g2
	Normal	13136.8	13636.8	17123.8	12088.8	11246.8	11349.8	11062.8	12735.8	11952.8	13199.8	9768.75	8715.75	15011.8	11130.8	16121.8	8122.75
	Oleate	40833.8	30904.8	29454.8	43172.8	12041.8	13049.8	11829.8	15248.8	17605.8	19819.8	6646.75	23765.8	11979.8	11962.8	20144.8	16163.8
